# Supplementary material for: A Comparative Study for Nutritional and Phytochemical Profiling of Coffea arabica (C. arabica) from Different Origins and Their Antioxidant Potential and Molecular Docking
Source: Molecules. 2022 Aug 11;27(16):5126. doi: 10.3390/molecules27165126 (PMC9416486; doi:10.3390/molecules27165126)
Supplement: Supplementary file 1 [file molecules-27-05126-s001.zip]

Archive with 1 entries (1 files):
- molecules-1831534-supplementary.pdf
